# Supplementary material for: Programmable DNA pyrimidine base editing via engineered uracil-DNA glycosylase
Source: Nat Commun. 2024 Jul 30;15:6397. doi: 10.1038/s41467-024-50012-w (PMC11289083; doi:10.1038/s41467-024-50012-w)
Supplement: Supplementary file 6 — Source Data [file 41467_2024_50012_MOESM6_ESM.xlsx]

## Sheet: Figure 1e
Figure 1e
	G143				Q144				D145				Y147				F158
H	0.22	0.18	0.2		0.27	0.3	0.285		0.36	0.42	0.39		0.45	0.57	0.51		0.15	0.19	0.17
R	0.15	0.18	0.18		0.33	0.46	0.2		0.23	0.19	0.21		0.25	0.37	0.31		0.25	0.25	0.25
K	0.32	0.31	0.315		0.29	0.23	0.26		0.32	0.33	0.325		0.43	0.42	0.425		0.3	0.31	0.305
F	0.25	0.18	0.215		0.165	0.49	0.33		0.23	0.13	0.18		0.13	0.25	0.19		0.26	0.32	0.29
A	0.33	0.28	0.305		0.23	0.19	0.27		0.14	0.13	0.135		2.4	2.3	2.5		0.3	0.26	0.28
L	0.23	0.19	0.21		0.405	0.45	0.36		0.36	0.45	0.405		0.56	0.42	0.7		0.24	0.21	0.225
M	0.22	0.16	0.23		0.255	0.21	0.3		0.4	0.21	0.305		0.365	0.42	0.31		0.21	0.23	0.22
I	0.32	0.45	0.385		0.305	0.28	0.33		0.33	0.28	0.305		0.425	0.35	0.5		0.22	0.21	0.215
W	0.14	0.15	0.145		0.21	0.19	0.23		0.22	0.21	0.2		0.29	0.31	0.27		0.29	0.25	0.27
P	0.4	0.21	0.305		0.205	0.18	0.23		0.22	0.2	0.18		0.68	0.79	0.57		0.13	0.3	0.215
V	0.12	0.11	0.115		0.145	0.15	0.14		0.16	0.155	0.15		0.42	0.39	0.45		0.34	0.35	0.345
C	0.23	0.21	0.22		0.325	0.29	0.36		0.23	0.22	0.21		1.57	1.54	1.6		0.25	0.27	0.26
G	0.32	0.3	0.31		0.295	0.27	0.32		0.32	0.385	0.45		1.71	2.03	1.39		0.088	0.14	0.114
Q	0.36	0.42	0.39		0.125	0.11	0.14		0.12	0.115	0.11		0.54	0.57	0.555		0.25	0.22	0.235
N	0.23	0.13	0.18		0.215	0.18	0.25		0.25	0.18	0.215		1.05	1.15	1.1		0.19	0.32	0.255
S	0.32	0.33	0.325		0.18	0.16	0.2		0.11	0.15	0.13		1.17	1.82	1.495		0.2	0.19	0.195
Y	0.11	0.13	0.12		0.315	0.28	0.35		0.11	0.13	0.12		0.38	0.36	0.37		0.2	0.27	0.235
T	0.36	0.45	0.405		0.315	0.31	0.32		0.32	0.31	0.315		0.68	0.51	0.595		0.14	0.23	0.185
D	0.11	0.15	0.13		0.47	0.35	0.41		0.24	0.26	0.25		0.18	0.49	0.335		0.3	0.27	0.285
E	0.12	0.11	0.115		0.38	0.32	0.35		0.22	0.18	0.2		0.41	0.4	0.405		0.21	0.21	0.21

## Sheet: Figure 1f
Figure 1f
		N204
	H	0.16	0.0065	0.08325
	R	0	0	0
	K	0.4	0.42	0.41
	F	0.29	0.39	0.49
	A	0.14	0.14	0.14
	L	0.5	0.415	0.33
	M	0.14	0.205	0.27
	I	0.18	0.28	0.38
	W	0.11	0.205	0.3
	P	0.2	0.185	0.17
	V	0.4	0.29	0.18
	C	0.98	1.02	1.06
	G	0.43	0.435	0.44
	Q	0.48	0.395	0.31
	N	0.38	0.37	0.36
	S	0.5	0.415	0.33
	Y	0.31	0.235	0.16
	T	0.19	0.17	0.15
	D	30.21	30.16	30.11
	E	0.54	0.475	0.41

## Sheet: Figure 1g
Figure 1g
		T-G				T-C				T-A
	T6	0	0	0		0.001	0.008	0.007		0	0	0
	T8	0.007	0.009	0.011		0.41	0.415	0.411		0	0	0
	T13	0.02	0.0231492	0.026		0	0	0		0	0	0

## Sheet: Figure 1h
Figure 1h
		C-T				C-G				C-A
	C3	0.58	0.57	0.56		0.01	0.02	0.04		0.19	0.21	0.2
	C4	1.06	1.08	1.07		0.01	0	0.01		0.18	0.2	0.19
	C5	1.22	1.24	1.23		0.2	0.22	0.2		0.23	0.25	0.24
	C7	6	6.02	6.01		24.04	24.03	24.06		0.16	0.18	0.17
	C11	0.69	0.71	0.7		0	0	0		0.44	0.46	0.45
	C14	0.06	0.08	0.07		0.01	0	0		0.02	0	0.01
	C16	0.02	0	0.01		0	0	0.01		0.05	0.07	0.06
	C20	0.09	0.07	0.08		0.01	0.01	0.01		0.29	0.31	0.3

## Sheet: Figure 2a
Figure 2a
	UN	hUNG	hUNG (Y147A)	EcUNG	EcUNG (Y66A)	DrUNG	DrUNG (Y85A)	HHV-1_UNG	HHV-1_UNG (Y70A)	VACV_UNG	VACV_UNG (Y90A)
	0.11	0.1	1.3	0.25	0.33	1.06	6.37	0.35	0.33	0.58	0.35
	0.28	0.09	1.5	0.35	0.2	0.93	5.6	0.23	0.4	0.7	0.33
	0.22	0.24	1.1	0.36	0.35	1.07	6.44	0.35	0.35	0.7	0.67

## Sheet: Figure 2c
Figure 2c
	S204A	0.84
	Y85A	0.83
	E237Q	0.71
	K113E	0.68
	K198E	0.21
	L80V	0.2
	K197E	0.13
	E126G	0.05
	T72S	0.02

## Sheet: Figure 2d
Figure 2d
	DrUNG-mutant
	1	4.81	4.82	4.83
	2	10.55	10.56	10.57
	3	9.19	9.2	9.21
	4	7.36	7.37	7.38
	5	4.83	4.84	4.85
	6	26.11	26.12	26.13
	7	3.13	3.14	3.15
	8	3.96	3.97	3.98
	9	7.61	7.62	7.63
	10	4.7	4.71	4.72
	11	0.55	0.56	0.57
	12	4.26	4.27	4.28
	13	5.4	5.41	5.42
	14	4.6	4.61	4.62
	15	25.5	25.51	25.52
	16	4.76	4.77	4.78
	17	4.39	4.4	4.41
	18	0.16	0.17	0.18
	19	7.21	7.22	7.23
	20	4.12	4.13	4.14
	21	0.25	0.26	0.27
	22	0.49	0.5	0.51
	23	0.44	0.45	0.46
	24	1.48	1.49	1.5
	25	1.76	1.77	1.78

## Sheet: Figure 2e
Figure 2e
		Non-Targeting			Mut2			Mut6
	Site1	0	0	0	0	0	0	23.2	26	22.5
	Site2	0	0	0	0	0	0	14.3	14.7	15
	Site3	0	0	0	0	0	0	5.9	6.6	6
	Site4	0	0	0	5.1	5.6	4.9	14.5	14.6	15.7
	Site5	0	0	0	5.9	6.4	6.2	31.9	35.2	30.4
	Site6	0	0	0	0	0	0	13.5	12.7	14
	Site7	0	0	0	0	0	0	21.9	22.5	22.3
	Site8	0	0	0	14.5	13.1	15	33.1	33.8	34.2
	Site9	0	0	0	6.8	6.7	6	16.6	16.9	17.4
	Site10	0	0	0	0	0	0	11.8	12.6	12.9
	Site11	0	0	0	5.8	5.5	5.3	16.5	17.2	16
	Site12	0	0	0	18	18.2	17.9	24.2	25	24.1
	Site13	0	0	0	0	0	0	10.6	11.6	11
	Site14	0	0	0	6.6	6.9	7.2	26.3	28	25

## Sheet: Figure 2f
Figure 2f
		Non-Targeting			Mut2			Mut6
	Site1	0	0	0	0	0	0	9	9.7	8.5
	Site2	0	0	0	0	0	0	5.1	5	4.6
	Site3	0	0	0	0	0	0	3	2.5	2
	Site4	0	0	0	0.7	0.76	0.5	2.3	2.5	2
	Site5	0	0	0	1	0.4	0.7	3.1	3.2	2.5
	Site6	0	0	0	0	0	0	2.2	2.11	2.7
	Site7	0	0	0	0	0	0	2	2.4	3
	Site8	0	0	0	2.3	3.4	3.8	5	5.2	4.7
	Site9	0	0	0	2.1	1.7	1.5	5.1	5.6	4.5
	Site10	0	0	0	0	0	0	1.8	1.7	1.2
	Site11	0	0	0	3.1	3.4	4	8.1	6.7	6.3
	Site12	0	0	0	3.2	3.4	2.7	7.6	7	6
	Site13	0	0	0	0	0	0	1.7	1.3	1
	Site14	0	0	0	2.3	2.6	2	6.9	7.2	6
	Site15	0	0	0	3	2.5	4	2.8	2.7	3.6
	Site16	0	0	0	5	5.4	3	6	5.2	5

## Sheet: Figure 2g
Figure 2g
		Non-Targeting			site1			site2			site3			site4			site5			site6			site7			site8			site9			site10			site11			site12			site13			site14
	Mut2	0	0	0	0	0	0	0	0	0	0	0	0	5.1	5.6	4.9	5.9	6.4	6.2	0	0	0	0	0	0	14.5	14.7	15	6.8	6.7	6	0	0	0	5.8	5.5	5.3	18	18.2	17.9	0	0	0	6.6	6.9	7.2
	Mut6	0	0	0	23.2	24	22.5	14.3	14.7	15	5.9	6.6	6	14.5	14.6	15.7	31.9	33.2	30.4	13.5	12.7	14	21.9	22.5	22.3	33.1	33.8	34.2	16.6	16.9	17.4	11.8	12.6	12.9	16.5	17.2	16	24.2	25	24.1	10.6	11.6	11	26.3	28	25

[truncated: 24 more sheets: Figure 2h, Figure 2i, Figure 2j, Figure 2k, Figure 3a, Figure 3b, Figure 3d, Figure 3e, Figure 4a, Figure 4b, Figure 4c, Figure 4d, Figure 4e, Figure 4f, Figure 5b, Figure 5c, Figure 5d, Supplementary Figure 1, Supplementary Figure 2, Supplementary Figure 3a …]
